# Supplementary material for: The N-Terminal Domain of Bfa1 Coordinates Mitotic Exit Independent of GAP Activity in Saccharomyces cerevisiae
Source: Cells. 2022 Jul 12;11(14):2179. doi: 10.3390/cells11142179 (PMC9316867; doi:10.3390/cells11142179)
Supplement: Supplementary file 1 [file cells-11-02179-s001.zip]

Archive with 1 entries (1 files):
- cells-1709930-sup.pdf
